# Supplementary material for: Clinical characteristics and correlation analysis of IVIG resistance in children with kawasaki disease complicated with hip synovitis: case-control study
Source: Front Pediatr. 2023 Jun 27;11:1193722. doi: 10.3389/fped.2023.1193722 (PMC10333520; doi:10.3389/fped.2023.1193722)
Supplement: Supplementary file 1 [file Table1.csv]

group	Äê·Ý	×¡ÔººÅ	ÐÕÃû	»¬Ä¤Ñ×£º1=µ¥²à£¬2=Ë«²à	±íÏÖ£º0=ÎÞÃ÷ÏÔÁÙ´²±íÏÖ£¬1=»î¶¯ÊÜÏÞ£¬2=¹Ø½ÚÌÛÍ´£¬3=õËÐÐ£¬4=÷Å¹Ø½Ú4×ÖÕ÷(+)£¬5=²»Ô¸Õ¾Á¢	³öÉúÈÕÆÚ	ÔÂÁä	0=ÄÐ£¬1=Å®	ÌåÖØ£¨kg£©	×ª¿Æ×ªÔº²¡ÈË£¨0·ñ£¬1ÊÇ£©	ÈëÔºÈÕÆÚ	³öÔºÈÕÆÚ	×¡ÔºÌìÊý	ÁªÏµµç»°	µØÖ·	Ö÷Ëß	¼Ò×åÊ·1ÓÐ¡¢0ÎÞ	¼ÈÍùÊ·1ÓÐ¡¢0ÎÞ	@0±íÊ¾³õ·¢£¬1±íÊ¾¸´·¢	³öÔºÕï¶Ï	³öÔºÕï¶Ï£¨0±íÊ¾´¨Æé²¡£¬1±íÊ¾²»ÍêÈ«´¨Æé²¡£©	ÆäËûºÏ²¢Ö¢	CMVIgM1±íÊ¾ÑôÐÔ£»0±íÊ¾ÒõÐÔ	CMVIgG1±íÊ¾ÑôÐÔ£»0±íÊ¾ÒõÐÔ	EBVIgM1±íÊ¾ÑôÐÔ£»0±íÊ¾ÒõÐÔ	ÓÐÎÞ°ÜÑªÖ¢£¨ÑªÅàÑø1±íÊ¾ÑôÐÔ£»0±íÊ¾ÒõÐÔ£¨Ñô	ÓÐÎÞÁ´Çò¾ú¸ÐÈ¾£¨ASO£©1±íÊ¾ÑôÐÔ£»0±íÊ¾ÒõÐÔ	RF1±íÊ¾ÑôÐÔ£»0±íÊ¾ÒõÐÔ	·Ê´ïÊÏ·´Ó¦1±íÊ¾ÑôÐÔ£»0±íÊ¾ÒõÐÔ	PPD1±íÊ¾ÑôÐÔ£»0±íÊ¾ÒõÐÔ	·¢ÈÈ1±íÊ¾ÓÐ£»0±íÊ¾ÎÞ	Æ¤Õî1±íÊ¾ÓÐ£»0±íÊ¾ÎÞ	½áÄ¤³äÑª1±íÊ¾ÓÐ£»0±íÊ¾ÎÞ	¿Ú´½¸Ä±ä1±íÊ¾ÓÐ£»0±íÊ¾ÎÞ	ËÄÖ«¸Ä±ä1±íÊ¾ÓÐ£»0±íÊ¾ÎÞ	ÁÜ°Í½áÖ×´ó1±íÊ¾ÓÐ£»0±íÊ¾ÎÞ	V39	ÊÇ·ñÎªÍêÈ«´¨Æé	¸ØÖÜÍÑÆ¤1±íÊ¾ÓÐ£»0±íÊ¾ÎÞ	¿¨°ÌºìÖ×1±íÊ¾ÓÐ£»0±íÊ¾ÎÞ	ÆäËû±íÏÖ	ÊµÑéÊÒ¼ì²éÈÕÆÚ	ÖÎÁÆÇ°WBC£¨109£©	ÖÎÁÆÇ°Hb£¨gl£©	Hct	Plt£¨¡Á109£©	ANC£¨¡Á109£©	L£¨¡Á109£©	Eo
1	2020	1846269	çÑÕÅ»	1	1	2019/1/30	19.30	0	12.50	1.00	2020/8/31	2020/9/16	16	13757718115	ÎÂÖÝÊÐÂ¹³ÇÇø´ó¹«¹Ý12¶°604ÊÒ	·¢ÈÈ3Ìì¡£	0	0	0	IVIGÎÞÓ¦´ðÐÍ´¨Æé²¡&#10;÷Å¹Ø½Ú»ýÒº	0	B³¬(2020-09-04±¾Ôº):&#10;ÓÒ²à÷Å¹Ø½ÚÇ°ÒþÎÑ»ýÒº£¨»¬Ä¤Ñ×£©	0	0	0	0		0	0	7*6mm	1	1	1	1	1	0	4	0	0	0	B³¬(2020-09-04±¾Ôº):&#10;ÓÒ²à÷Å¹Ø½ÚÇ°ÒþÎÑ»ýÒº£¨»¬Ä¤Ñ×£©&#10;	2020/8/31	14.86	118	0.355	435	9.748	3.626	0.015
1	2020	1844016	Ðìº£î£	2	5	2018/10/11	22.83	0	10.00	1.00	2020/8/26	2020/9/3	8	15058769705	ÎÂÖÝÊÐÌ©Ë³ÏØÂÞÑôÕòÇà²ÝÍå12´±201	·¢ÈÈ4Ìì£¬¾±²¿Ö×¿é2Ìì£¬Æ¤Õî1Ìì¡£	0	0	0	´¨Æé²¡;ÏÈÌìÐÔÐÄÔà²¡£º¶¯Âöµ¼¹ÜÎ´±Õ;Ë«²à÷Å¹Ø½Ú»¬Ä¤Ñ×	0				0	0					1	1	1	1	1	1	5	0	0	0		2020/8/26	10.03	112	0.340	300	6.861	2.397	0.090
1	2020	1792227	Ò¶×ÓÔ´	2	3	2018/6/4	23.00	0	11.00	1.00	2020/5/9	2020/5/15	6	18066325557	ºþÖÝÊÐµÂÇåÏØ	Æ¤Õî4Ìì£¬·¢ÈÈ3Ìì	0	0		´¨Æé²¡	0	¿ÚÑ×£»×óÊÖÖ¸ÍâÉË£»÷Å¹Ø½Ú»¬Ä¤Ñ×				0					1	1	0	1	1	1	4	0	1	0		2020/5/9	12.48	112	0.327	361	8.536	1.872	0.674
1	2020	1747157	³ÂÓïÍ®	2	1,2	2017/7/16	29.00	1	13.00	0.00	2020/1/2	2020/1/10	8	18968902881	Õã½­Ê¡Èð°²ÊÐ·ÉÔÆ½ÖµÀËïÇÅ´å³¯Ï¼Â·46ºÅ	·¢ÈÈ¡¢Æ¤Õî3Ìì£¬ÑÛºì2Ìì	0	0	0	´¨Æé²¡	0	¼±ÐÔÎ¸³¦Ñ×£¨Ôº¸Ð£©			0	0				0	1	1	1	1	0	1	4	0	1	0		2020/1/2	11.68	121	0.356	512	7.849	2.850	0.245
1	2019	1709844	Ó¦ÁÖÐù	2	1	2017/2/23	32.53	0	15.00	0.00	2019/10/27	2019/11/6	9	13967625759	Ì¨ÖÝÊÐÓñ»·ÊÐ³þÃÅÕòÐÄº£ÍåÐ¡ÇøA-2-12B02	·¢ÈÈ1Ìì	0	0	1	´¨Æé²¡¸´·¢¡¢÷Å¹Ø½Ú»¬Ä¤Ñ×£¨Ë«²à£©;	0	÷Å¹Ø½Ú»¬Ä¤Ñ×£¨Ë«²à£©			0	0					1	1	1	1	1	1	4	0	0	0		2019/10/27	13.54	118	0.351	225	9.857	2.397	0.217
1	2019	1664582	Ö£ÓäÕé	1	1,2	2016/5/30	38.73	1	13.00	1.00	2019/8/5	2019/8/13	8	18066366361	Õã½­Ê¡Èð°²ÊÐÌÁÏÂÕòÌìÈðÉÐ³Ç7-502	·¢ÈÈ8Ìì	0	1	1	»¯Å§ÐÔ±âÌÒÌåÑ×¡¢²»ÍêÈ«ÐÔ´¨Æé²¡¡¢»¬Ä¤Ñ×£¨÷Å¹Ø½Ú£©	1	»¯Å§ÐÔ±âÌÒÌåÑ×¡¢&#10;»¬Ä¤Ñ×£¨÷Å¹Ø½Ú£©			0						1	0	0	1	1	0	2	1	0	0	×óÏÂÖ«¹Ø½ÚÌÛÍ´	2019/8/5	15.71	107	0.342	439	10.667	3.880	0.110
1	2019	1549822	ÕÅ¿ªÏè	2	1,2	2014/4/1	58.63	0	21.50	1.00	2019/1/24	2019/1/30	6	13819785552	Õã½­Ê¡ÎÂÖÝÊÐ²ÔÄÏÏØÑØ½­Â·319ºÅ2-203ÊÒ	·¢ÈÈ¿ÈËÔ7Ìì£¬ÑÛºì4Ìì¡£	0	0	0	´¨Æé²¡;·ÎÑ×;÷Å¹Ø½Ú»¬Ä¤Ñ×	1	·ÎÑ×&#10;÷Å¹Ø½Ú»¬Ä¤Ñ×									1	0	1	1	0	0	2	1	0			2019/1/24	19.14	112	0.345	362	16.135	2.086	0.364
1	2018	1529144	À×ÃÎæÃ	2	2	2009/9/27	112.33	1	34.50	1.00	2018/12/19	2018/12/26	7	13025032905	ÎÂÖÝÊÐË«ÓìÕòÏÂÁëÐÂ´å	·¢ÈÈ3Ìì£¬ÑÛºì1Ìì¡£	0	0	0	´¨Æé²¡;÷Å¹Ø½Ú»¬Ä¤Ñ×¡¡¡¡¡¡	1	÷Å¹Ø½Ú»¬Ä¤Ñ×¡¡¡¡¡¡				0					1	0	1	1	0	0	2	1	1	0		2018/12/19	25.19	140	0.413	302	21.865	1.839	0.176
1	2018	1511961	¸ß±þÁº	1	1	2016/11/30	23.90	0	11.00	1.00	2018/11/17	2018/11/29	12	13758872458	ÎÂÖÝÊÐ²ÔÄÏÏØÁéÏªÕòË«Ì¨´å	·¢ÈÈ°é¿Úºì3Ìì£¬¾±²¿Ö×¿é1Ìì¡£	0	0	0	´¨Æé²¡;»¬Ä¤Ñ×£¨ÓÒ²à÷Å¹Ø½Ú£©¡¡¡¡¡¡	0	»¬Ä¤Ñ×£¨ÓÒ²à÷Å¹Ø½Ú£©¡¡¡¡¡¡				0					1	1	1	1	1	1	5	0	0	0		2018/11/17	20.59	126	0.364	364	17.996	1.441	0.103
1	2018	1508780	Áøê¿ì÷	2	3	2016/12/22	23.00	1	13.00	1.00	2018/11/12	2018/11/22	10	13968999978	ÎÂÖÝÊÐÂ¹³ÇºÍÆ½´óÏÃ3µ¥Ôª2005	·¢ÈÈ2Ìì£¬·¢ÏÖ¾±²¿Ö×¿é1Ìì¡£	0	0	0	´¨Æé²¡;»¬Ä¤Ñ×£¨÷Å¹Ø½Ú£©¡¡¡¡	0	»¬Ä¤Ñ×£¨÷Å¹Ø½Ú£©¡¡¡¡¸ÎËðº¦	0	1	0	0					1	1	1	1	1	1	5	0	1	0		2018/11/12	22.65	117	0.359	227	18.279	2.899	0.068
1	2018	1375387	Ê©ÈçÒâ	1	5	2016/2/16	25.23	1	13.00	1.00	2018/3/14	2018/3/28	14	18968985286	ÎÂÖÝÈð°²ÊÐ²Ü´åÕò²Ü¶«´å	·¢ÏÖ¾±²¿Ö×¿é4Ìì£¬·¢ÈÈ¡¢Æ¤Õî3Ìì	0	0	0	´¨Æé²¡£¨±ûÇòÎÞ·´Ó¦£©;¿ÚÑ×&;¶ì¿Ú´¯;¼±ÐÔÎ¸³¦Ñ×;×ó²à÷Å¹Ø½Ú»¬Ä¤Ñ×	0	¸ÎËðº¦ ¿ÚÑ×&#10;¶ì¿Ú´¯&#10;¼±ÐÔÎ¸³¦Ñ×¡¡¡¡¡¡¡¡¡¡¡¡&#10;×ó²à÷Å¹Ø½Ú»¬Ä¤Ñ×			0						1	1	1	1	1	1	5	0	0	0		2018/3/14	23.90	121	0.348	459	22.538	0.621	0.001
1	2018	1365701	ÇñÓîºÆ	1	3	2016/8/4	19.00	0	15.00	1.00	2018/2/25	2018/3/9	12	13958797028	²ÔÄÏÏØÁéÏªÕò´åË®Í·´å	·¢ÈÈ5Ìì£¬¿ÈËÔ¡¢¸¹Ðº2Ìì¡£	0	0	0	´¨Æé²¡ºÏ²¢ÎÞ¾úÐÔÄÔÄ¤Ñ×;¸¹Ðº²¡;¼±ÐÔÖ§Æø¹ÜÑ×;Á£Ï¸°û¼õÉÙÖ¢;²»È«ÐÔ³¦¹£×è;÷Å¹Ø½Ú»¬Ä¤Ñ×¡¡	0	¸ÎËðº¦¡¢ÎÞ¾úÐÔÄÔÄ¤Ñ×&#10;¸¹Ðº²¡&#10;¼±ÐÔÖ§Æø¹ÜÑ×&#10;Á£Ï¸°û¼õÉÙÖ¢&#10;²»È«ÐÔ³¦¹£×è¡¡¡¡¡¡¡¡¡¡&#10;÷Å¹Ø½Ú»¬Ä¤Ñ×¡¡				0					1	1	1	1	1	0	4	0	0	0		2018/2/25	14.50	111	0.336	266	11.977	2.117	0.000
1	2018	1362075	Ïî×ÓæÌ	2	1,2	2014/10/22	40.50	1	18.00	1.00	2018/2/18	2018/3/2	12	13587733567	ÎÂÖÝÊÐÓÀ¼ÎÏØê±±±½ÖµÀÌÚ·ÉÂ·12ºÅ	·¢ÈÈ2Ìì£¬Æ¤Õî¡¢ÑÛºì1Ìì¡£	0	0	0	´¨Æé²¡£¨±ûÇòÎÞ·´Ó¦£©;Ö§Æø¹ÜÑ×;÷Å¹Ø½Ú»¬Ä¤Ñ×¡¡¡¡	0	Ö§Æø¹ÜÑ×&#10;÷Å¹Ø½Ú»¬Ä¤Ñ×¡¢¸ÎËðº¦				0					1	1	1	1	1	0	4	0	0	0		2018/2/18	9.50	134	0.426	134	8.018	0.864	0.142
1	2017	1262770	ÑîÑÅæÃ	2	4,5	2015/11/25	20.60	1	9.50	1.00	2017/8/4	2017/8/14	10	13587603237	Õã½­Ê¡ÎÂÖÝÊÐÂ¹³ÇÇøÁÙ½­ÕòÇ°Ó¯´å/ºþÄÏÊ¡»³»¯ÊÐ»áÍ¬ÏØÀÊ½­Õò¶«³Ç´å	·¢ÈÈ9Ìì£¬Ë«ÏÂÖ«ÎÞÁ¦2Ìì¡£	0	0	0	´¨Æé²¡;÷Å¹Ø½Ú»¬Ä¤Ñ×	0	÷Å¹Ø½Ú»¬Ä¤Ñ×			0	1					1	0	1	1	1	0	3	1	0	0		2017/8/5	13.02	121	0.361	719	7.825	3.815	0.065
1	2017	1169179	³ÂÊéº­	1	2	2012/6/13	56.37	0	18.50	1.00	2017/1/29	2017/2/16	18	13819762873	ÎÂÖÝÊÐÀÖÇåÊÐ³ÇÄÏ½ÖµÀÌìºÀ¹«Ô¢C-1303	·¢ÈÈ8Ìì£¬ÑÛºì¡¢Æ¤Õî°é¾±²¿Ö×Í´6Ìì	0	0	0	´¨Æé²¡£¨±ûÇòÎÞ·´Ó¦£©;ÓÒ²à÷Å¹Ø½Ú»¬Ä¤Ñ×;	0		0	1	0	0					1	1	1	1	1	1	5	0	1	0		2017/1/29	24.20	101	0.319	364	21.175	2.420	0.073
1	2016	01078651	ÖìÆ·æµ	1	3	2014/10/21	21.17	1	12.00	1.00	2016/7/17	2016/7/27	10	13736230625	Ì¨ÖÝÊÐÎÂÁëÔó¹úÕò±âÓì´å	·¢ÈÈ5Ìì£¬Æ¤Õî3Ìì£¬¿Ú´½ñäÁÑ1Ìì¡£	0	0	0	´¨Æé²¡	0										1	1	1	1	1	1	4	0	0	0	ÓÒ²à÷Å¹Ø½Ú»¬Ä¤Ñ×	2016/7/17	22.00	100	0.290	433	15.620	5.412	0.374
1	2016	01076708	ÁÖïØ³Ì	2	2,5	2014/2/15	29.30	0	11.50	1.00	2016/7/13	2016/8/1	19	15888266269	Èð°²ÊÐÌÁÏÂº«Ìï´åÐÂ½Ö5ºÅ	·¢ÈÈ4Ìì£¬¿Ú´½ñäÁÑ3Ìì	0	0	0	´¨Æé²¡£¨±ûÇòÎÞ·´Ó¦ÐÍ£©;÷Å¹Ø½Ú»¬Ä¤Ñ×	0					0					1	1	1	1	1	1	5	0	1	0		2016/7/12	12.10	118	0.328	311	7.938	3.049	0.460
1	2016	1013624	ÕÅ·áÆë	2	2	2012/7/6	44.57	0	14.00	1.00	2016/3/4	2016/3/18	14	13738360705	ÎÂÖÝÊÐÍòÊ¢½õÔ°E´±2504ÊÒ	Æ¤Õî°é·¢ÈÈ1Ìì¡£	0	0	0	´¨Æé²¡£¨ÖØÐÍ£©¡¢Ë«²à÷Å¹Ø½Ú»¬Ä¤Ñ×	0	Ë«²à÷Å¹Ø½Ú»¬Ä¤Ñ×				0					1	1	1	1	1	1	5	0	0	0		2016/3/7	19.00	111	0.329	180	17.955	0.513	0.190
1	2016	1013347	Àî×ÓÐù	2	2	2011/7/6	56.67	0	18.00	1.00	2016/3/1	2016/3/10	9	13656777374	ÎÂÖÝÊÐê±º£ÇøÅËÇÅÕòÆÁÉ½´åÇÅ¶ùÍ·7ºÅ/½­Î÷Ê¡ÄÏ·áÏØ¶«ÆºÏçÏÂ±¤´å	·¢ÈÈ5Ìì£¬ÑÛºì2Ìì¡£	0	0	0	´¨Æé²¡¡¢÷Å¹Ø½Ú»¬Ä¤Ñ×£¨Ë«²à£©	0	÷Å¹Ø½Ú»¬Ä¤Ñ×£¨Ë«²à£©				0					1	1	1	1	1	1	5	0	0	0		2016/3/3	14.91	102	0.304	278	12.226	1.387	0.298
1	2016	1000882	»Æè¤º­	1	2	2012/9/27	40.77	1	14.50	1.00	2016/2/2	2016/2/10	8	13958978856	ÎÂÖÝÊÐÆ½ÑôÏØÀ¥ÑôÕòÎ÷Ö±½Ö	·¢ÈÈ3Ìì	0	0	0	´¨Æé²¡;ÓÒ²à÷Å¹Ø½Ú»¬Ä¤Ñ×	1	ÓÒ²à÷Å¹Ø½Ú»¬Ä¤Ñ×¡¢¸ÎËðº¦			0	0					1	0	1	1	1	1	4	0	0	0		2016/2/2	14.61	105	0.312	362	11.396	2.571	0.394
1	2015	938894	°üÑµ½Ý	1	1,2	2010/2/5	68.03	0	22.50	1.00	2015/9/8	2015/9/17	9	15867708481	ÎÂÖÝÊÐÆ½ÑôÏØ÷¡½­Õòºè¶«½Ö16¶°2µ¥Ôª302	·¢ÈÈ¡¢¸¹¹É¹µÌÛÍ´5Ìì£¬Æ¤Õî2Ìì¡£	0	0	0	´¨Æé²¡¡¢»¯Å§ÐÔ±âÌÒÌåÑ×¡¢×ó²à÷Å¹Ø½Ú»¬Ä¤Ñ×	0		0	1	0	0	0				1	1	1	1	1	1	5	0	0			2015/9/8	9.10	146	0.430	308	6.625	1.729	0.209
1	2015	885057	ÕÂÓïÅµ	2	5	2013/2/12	26.93	1	12.00	1.00	2015/5/1	2015/5/10	9	18148493815	ÎÂÖÝÌ©Ë³ÏØÑÅÑôÕòÖñÌï´å	·¢ÈÈ7Ìì£¬¿Ú´½ñäÁÑ3Ìì£¬ÑÛºì1Ìì¡£	0	0	0	´¨Æé²¡;Ë«÷Å¹Ø½Ú»¬Ä¤Ñ×;¼±ÐÔÉÏºôÎüµÀ¸ÐÈ¾	0					0					1	1	1	1	0	1	4	0	0	0	¿ÈËÔ	2015/5/1	16.70	96	0.283	501	10.037	5.077	0.651
1	2014	763253	ÍõÐ¤¶÷	2	1	2012/6/30	23.92	0	12.00	0.00	2014/6/6	2014/6/17	11	15088990592	ÀÖÇåÊÐ±±°×ÏóÕòÍòÂ¡Â·77ºÅ	·¢ÈÈ5Ìì£¬Æ¤Õî3Ìì,ÑÛºì1Ìì¡£			1	´¨Æé²¡;ÐÝ¿Ë;¸Î¹¦ÄÜËðº¦;÷Å¹Ø½Ú»¬Ä¤Ñ×£¨Ë«²à£©;¼±ÐÔÉÏºôÎüµÀ¸ÐÈ¾;	1	ÐÝ¿Ë¡¢¸Î¹¦ÄÜËðº¦¡¢÷Å¹Ø½Ú»¬Ä¤Ñ×£¨Ë«²à£©¡¢¼±ÐÔÉÏºôÎüµÀ¸ÐÈ¾			0						1	1	1	1	1	1	5	0				2014/6/6	19.40	99	0.296	242	16.509	2.037	0.233
1	2014	757420	ÕÅºã	2	1,4	2012/4/11	26.25	0	12.50	0.00	2014/5/19	2014/6/7	19	15057508765	ÎÂÖÝÀÖÇåÊÐÀÖ³ÉÕòÉÏÃ×á®´å£¨ºáÍ©á®£©	·¢ÈÈ5Ìì¡£			1	¼±ÐÔÖ§Æø¹ÜÑ×;´¨Æé²¡£¨±ûÇòÎÞ·´Ó¦ÐÍ£©;÷Å¹Ø½Ú»¬Ä¤Ñ×(Ë«²à);Æ¤Ñ×;¼±ÐÔÖ§Æø¹ÜÑ×£¨Ôº¸Ð£©;	1	÷Å¹Ø½Ú»¬Ä¤Ñ×(Ë«²à)¡¢Æ¤Ñ×	0	1	0						1	1	1	1	0	1	4	0				2014/5/19	23.50	84	0.243	535	15.886	6.016	0.517
1	2013	706950	¹¨ÐÀâù	2	1,2	2010/3/4	45.92	1	19.00	0.00	2013/12/10	2013/12/22	12			·¢ÈÈ2Ìì¡£			1	´¨Æé²¡	1	¸Î¹¦ÄÜËðº¦£¬÷Å¹Ø½Ú»¬Ä¤Ñ×	0	0	0	0	0				1	0	1	1	1	1	4	0				2013/12/13	24.60	117	0.345	401	21.623	1.476	0.541
1	2013	608710	ÕÅÏóºì	1	2	2005/10/26	88.08	1	21.00	0.00	2013/1/19	2013/1/30	11			·¢ÏÖ×ó²à¾±²¿Ö×¿é5Ìì£¬·¢ÈÈ4Ìì			1	´¨Æé²¡	1	ÓÒ²à÷Å¹Ø½Ú»¬Ä¤Ñ×	0	0	0	0	0	0			1	1	1	1	0	1	4	0				2013/1/21	7.85	100	0.299	420	5.809	1.601	0.086
1	2012	542496	»ÆÁ¢¿­	1	2	2009/3/23	39.05	0	17.00	0.00	2012/6/6	2012/6/28	22			·¢ÈÈ6Ìì£¬Æ¤Õî3Ìì£¬ÑÛºì2Ìì¡£			1	´¨Æé²¡	1	¸Î¹¦ÄÜËðº¦£¬÷Å¹Ø½Ú»¬Ä¤Ñ×	0	1	0	0					1	1	1	1	0	1	4	0			ÓÒ÷Å¹Ø½ÚÍ´	2012/6/6	14.32	116	0.336	353	11.442	2.091	0.286
1	2012	501652	³Â×÷¶°	1	1	2007/10/22	51.35	0	16.00	0.00	2012/1/9	2012/1/22	13			·´¸´·¢ÈÈ°ëÔÂ£¬ÓÒÏÂÖ«ÌÛÍ´8Ìì£¬Ö¸¼âÍÑÆ¤3Ìì			1	´¨Æé²¡	1	Á£¼õ			0	0	0		0		1	1	1	1	1	0	4	0				2012/1/10	3.40	113	0.330	216	0.993	2.176	0.126
0	2020	1851336	ÅËÔÏâù			2016/12/8	45.73	1	14.50	0.00	2020/9/10	2020/9/16	6	18757067226	Õã½­Ê¡ÎÂÖÝÊÐÆ½ÑôÏØÀ¥ÑôÕò³Ç±±Ð¡Çøºó6-b-401	·¢ÈÈ7Ìì¡£	0	0	0	´¨Æé²¡	0				0	0					1	1	1	1	0	1	4	0	0	0		2020/9/10	14.42	117	0.354	392	7.830	5.061	0.115
0	2020	1850263	³ÂÐ¡ÔÆ×Ó			2019/2/15	19.03	1	12.00	1.00	2020/9/8	2020/9/16	8	15105871600	ÏÖ×¡Ö·£ºÕã½­Ê¡²ÔÄÏÏØÁú¸Û·ÄÖ¯¶þ½Ö268ºÅ/»§¿ÚµØÖ·£ºÕã½­Ê¡²ÔÄÏÏØÇ®¿âÕò¶«Î÷ÐÂ´å	·¢ÈÈ2Ìì¡£	0	0	0	´¨Æé²¡	0					0					1	1	1	1	1	0	4	0	1	0		2020/9/9	14.89	118	0.378	263	9.172	3.946	0.655
0	2020	1846739	ÁÎË¼Ðþ			2019/7/5	14.13	0	12.00	1.00	2020/9/1	2020/9/22	21	13616615609	»§¼®£ºËÄ´¨Ê¡ÖÐ½­ÏØÔªÐËÏç¸»¼Ò´å/ÏÖ£ºÁúÍåÇø¾­¼Ã¿ª·¢Çø½ðº£´óµÀ371ºÅ	·¢ÈÈ3Ìì£¬Å»ÍÂ¡¢¸¹Ðº1Ìì¡£	0	0	0	´¨Æé²¡;¹Ú×´¶¯Âö¶¯ÂöÁö;¶þ¼â°êºóÒ¶ÍÑ´¹°éÖÐ¶È¹Ø±Õ²»È«;ÖÐ¶ÈÆ¶Ñª;Ö§Æø¹Ü·ÎÑ×£¨Ôº¸Ð£©;»¨°ßÑ¢¡¡	1		0	0	0	0	0	0	0		1	0	1	1	1	0	3	1	1	0		2020/9/1	14.89	103	0.329	351	10.125	3.454	0.074
0	2020	1841665	»ÆºÆå«			2019/6/30	13.97	0	9.40	0.00	2020/8/22	2020/8/28	7	18357760697	²ÔÄÏÏØÁéÏªÕò¶·ÄÏ´å75ºÅ	·¢ÈÈ4Ìì£¬Æ¤Õî2Ìì¡£	0	0	0	´¨Æé²¡	0				0	0					1	1	1	1	1	0	4	0	0	0		2020/8/21	10.96	130	0.399	197	2.784	6.960	0.044
0	2020	1841239	ÇØÍòÉ­			2020/1/6	7.60	0	8.80	0.00	2020/8/21	2020/8/26	5	13173571117	ÎÂÖÝÊÐê±º£ÇøÏÉÑÒÕò´óÁÖ´å²ÆÔ´Â·6ºÅ	·¢ÈÈ5Ìì¡£	0	0	0	´¨Æé²¡;¹Ú×´¶¯ÂöÀ©ÕÅ	0					0					1	1	1	1	1	1	5	0	0	0		2020/8/21	16.10	101	0.306	276	13.041	2.093	0.242
0	2020	1837791	ÉÛÑÔÏ£			2020/1/28	6.63	1	8.80	0.00	2020/8/14	2020/8/19	5	13758472110	Õã½­Ê¡ÓÀ¼ÎÏØÇÅÏÂÕòÉÛÉ½´å	·¢ÈÈ4Ìì£¬ÑÛºì¡¢Æ¤Õî1Ìì¡£	0	0	0	´¨Æé²¡;¹Ú×´¶¯ÂöÀ©ÕÅ	0				0	0					1	1	1	1	1	0	4	0	0	0		2020/8/13	14.74	122	0.369	400	9.817	3.140	0.310
0	2020	1834875	ÕÅ×Ó°º			2020/5/18	2.77	0	6.00	1.00	2020/8/9	2020/8/19	10	13706667409/13968891265	ÎÂÖÝÁúÍåÇøÓÀÖÐÍò´ï¹ã³¡3ºÅÐ´×ÖÂ¥1504ÊÒ/Õã½­Ê¡ÎÂÖÝÊÐÁúÍåÇøÓÀÐË½ÖµÀÎåÏª´å£¨»§¿Ú£©	·¢ÈÈ1Ìì¡£	0	0	0	´¨Æé²¡;¹Ú×´¶¯ÂöÀ©ÕÅ	0				0	0					1	1	0	1	1	1	4	0	0	1		2020/8/11	10.18	98	0.298	378	6.851	2.565	0.102
0	2020	1833565	ÕÅèªÝæ			2019/11/11	8.97	1	8.00	0.00	2020/8/6	2020/8/12	6	13077240208	ÎÂÖÝÊÐê±º£ÇøÌÚ´ïÂ·9ºÅÎàÌï¹¤Òµ»ùµØ£¬»§¿Ú£ººþ±±Ê¡Îå·åÍÁ¼Ò×å×ÔÖÎÏØÈÊºÍÆºÕò´óÀõÊ÷´å1	·¢ÈÈ3ÌìÓà¡£	0	0	0	´¨Æé²¡	0										1	1	1	1	1	0	4	0	0	1		2020/8/6	8.44	107	0.326	327	5.866	1.823	0.160
0	2020	1801115	¹ùÔÆÊæ			2019/6/24	11.00	1	10.50	1.00	2020/5/30	2020/6/9	9	13806812177	ÎÂÖÝÊÐ²ÔÄÏ	·¢ÈÈ°éÆ¤Õî1ÌìÓà¡£	0	0	0	´¨Æé²¡	0	¹Ú×´¶¯ÂöÀ©ÕÅ				0					1	1	1	1	1	0	4	0	0	1		2020/6/1	14.72	106	0.320	299	10.098	3.621	0.707
0	2020	1798964	Óá¸ýÐÂ			2019/7/5	10.00	0	9.00	1.00	2020/5/25	2020/6/23	8	13676586134	ÀÖÇåÊÐÀÖ³ÉÕò	·¢ÈÈ4Ìì	0	0	0	´¨Æé²¡	0	¹Ú×´¶¯ÂöÀ©ÕÅ¡¢Ö§Æø¹ÜÑ×				0					1	0	1	1	1	1	4	0	0	0		2020/5/25	27.16	109	0.320	411	22.923	2.309	0.027
0	2020	1796970	Ðíåû»Û			2020/1/17	4.00	1	6.80	1.00	2020/5/20	2020/5/31	10	15869652871	ÀÖÇåÊÐ	·¢ÈÈ8Ìì	0	0	0	´¨Æé²¡	1	¹Ú×´¶¯ÂöÁö£»·¿¼ä¸ôÈ±Ëð£»Á£Ï¸°ûÈ±·¦Ö¢				0					1	0	0	1	1	1	3	1	0	1		2020/5/20	18.57	113	0.351	762	6.221	10.139	0.836
0	2020	1789288	Àî¿ÂÇ®			2019/4/9	12.00	0	12.50	0.00	2020/5/1	2020/5/8	6	13695863386	ÓÀ¼ÎÏØê±±±Õò	·¢ÈÈ3Ìì£¬ÑÛºì¡¢Æ¤Õî1Ìì	0	0	0	´¨Æé²¡	0					0					1	1	1	1	1	1	5	0	0	0		2020/5/1	19.52	114	0.332	316	10.111	8.628	8.628
0	2020	1761333	Ò¶Ô¼Ï£			2017/3/6	34.00	1	13.00	0.00	2020/1/31	2020/2/5	4	18268330012	ÎÂÖÝÊÐÓÀ¼ÎÎÚÅ£	·¢ÈÈ3Ìì	0	0	0	´¨Æé²¡	0										1	1	1	1	1	0	4	0	0	0		2020/1/31	34.34	125	0.380	428	28.914	3.537	0.069
0	2020	1759427	ÎÌ×Óº­			2017/8/10	29.00	1	16.00	1.00	2020/1/22	2020/1/29	6	18867518124	Õã½­Ê¡ÀÖÇåÊÐÕò°²ÏçÎÌ´å	·¢ÈÈ3Ìì£¬Æ¤Õî1Ìì¡£	0	0	0	´¨Æé²¡¡¡¡¡	0					0					1	1	1	1	0	1	4	0	0	0		2020/1/22	11.44	124	0.365	212	9.118	1.899	0.092
0	2020	1759128	ÍõÓêãå			2018/7/29	17.00	1	10.50	0.00	2020/1/21	2020/1/28	6	18057702930	²ÔÄÏÏØÁéÏª¶«²Ö43ºÅ306ÊÒ	·¢ÈÈ2Ìì¡£	0	0	0	´¨Æé²¡;	0	¸ÎËðº¦									1	1	1	1	1	0	4	0	0	0		2020/1/22	15.63	117	0.365	409	9.159	5.189	0.109
0	2020	1743973	ÁÎÎÄÊ¤			2017/9/26	27.00	0	10.50	1.00	2019/12/27	2020/1/1	5	13559619981	ÎÂÖÝÊÐÌ©Ë³ÏØÂÞÑôÕò»ª×¯´åÕ¬Àï×éÑÒ¿Ó×ÔÈ»´å	·¢ÈÈ4Ìì£¬ÑÛºì2Ìì¡£	0		0	´¨Æé²¡	0	ÎÞ				0	0				1	1	1	1	0	1	4	0	0	0		2019/12/27	19.50	118	0.351	521	12.168	5.031	0.507
0	2019	1713881	Âí³ÌÔ¶			2017/2/17	33.00	0	12.70	1.00	2019/11/4	2019/11/8	4	13685059992	¸£½¨Ê¡¸£¶¦ÊÐÍ©³Ç½ÖµÀÓñÌÁ´å½­ÇÅ29ºÅ	·¢ÈÈ9Ìì£¬ÑÛºì6Ìì	0	0	0	´¨Æé²¡£¨±ûÇòÎÞ·´Ó¦£©¡¡¡¡	0				0	0					1	1	1	1	1	1	5	0	1	0		2019/11/4	21.61	103	0.305	498	10.783	8.190	0.342
0	2019	1712636	Â¬Ü·ÒÁ			2018/8/28	14.33	1	10.50	1.00	2019/11/1	2019/11/7	5	13968895850	ÎÂÖÝÊÐÂ¹³ÇÇø»ã³µÇÅ¹«Ô¢5´±1µ¥Ôª501	·¢ÈÈ4Ìì£¬Æ¤Õî3Ìì£¬ÑÛºì1Ìì	0	0	0	´¨Æé²¡¡¢¼±ÐÔ³¦Ñ×	0	¼±ÐÔ³¦Ñ×				0					1	1	1	1	1	0	4	0	0	0		2019/11/1	23.80	119	0.347	498	16.303	4.879	0.452
0	2019	1712001	»ÆÎ¬Íû			2016/8/22	38.83	0	17.00	1.00	2019/10/31	2019/11/6	6	13738772188	Õã½­Ê¡ÎÂÖÝÊÐºê´óÉÌÏÃ29-406	·¢ÈÈ4Ìì£¬ÑÛºì¡¢Æ¤Õî1ÌìÓà¡£	0	0	0	´¨Æé²¡	0					0					1	1	1	1	1	0	4	0	0	0		2019/10/31	20.14	125	0.365	306	17.119	2.497	0.101
0	2019	1708930	ÍõÔÏÏè			2019/4/4	6.80	0	12.00	1.00	2019/10/25	2019/11/2	8	13705558204	Õã½­Ê¡ÎÂÖÝÊÐê±Ô½¹«¹Ý2-2103	·¢ÈÈ3Ìì£¬¾ªØÊ1´Î	0	0	0	´¨Æé²¡¡¡¡¡	1	ÈÈÐÔ¾ªØÊ¡¢¸Î¹¦ÄÜËðº¦	0	0	0	0					1	1	1	1	1	1	5	0	0	0		2019/10/25	13.22	121	0.353	232	10.801	1.454	0.106
0	2019	1681537	Íõò«ÚÍ			2016/7/14	38.23	0	14.50	1.00	2019/9/4	2019/9/8	4	13758671153	Ì¨ÖÝÎÂÁëÊÐ´óÏªÕò´óá®´å838ºÅ	·¢ÈÈ9Ìì£¬ÑÛºì4Ìì	0	0	0	²»ÍêÈ«´¨Æé²¡;Ö§Æø¹Ü·ÎÑ×	1	Ö§Æø¹Ü·ÎÑ×				0					1	1	1	1	0	0	3	1	0	0	¿ÈËÔ	2019/9/4	7.37	122	0.358	687	3.972	2.336	0.280
0	2019	1680284	Ö£ºÀ			2018/3/24	17.57	0	10.50	1.00	2019/9/2	2019/9/9	7	13586151429	Õã½­Ê¡ÎÂÖÝÊÐ²ÔÄÏÏØÂíÕ¾ÕòÁëÎ²´å199ºÅ	·¢ÈÈ4Ìì£¬ÑÛºì¡¢Æ¤Õî1Ìì	0	0	0	´¨Æé²¡	0				0	0					1	1	1	1	1	0	4	0	0	0		2019/9/2	13.68	108	0.336	256	11.409	1.587	0.014
0	2019	1674006	ÁÖÕäÄÝ			2017/9/27	23.10	1	12.00	1.00	2019/8/21	2019/8/27	6	13732011291	Õã½­ÎÂÖÝÈð°²ÊÐ·ÉÔÆÕòËïÇÅ´å	·¢ÈÈ5Ìì£¬·¢ÏÖÓÒò¢ÏÂÖ×¿é3Ìì	0	0	0	´¨Æé²¡;¼±ÐÔ±âÌÒÌåÑ×£¨ÔºÄÚ¸ÐÈ¾£©	0	¼±ÐÔ±âÌÒÌåÑ×£¨ÔºÄÚ¸ÐÈ¾£©			0	0					1	0	1	1	1	1	4	0	0	0	±âÌÒÌåÖ×´ó£¬±íÃæÅ§µã	2019/8/21	7.90	103	0.314	182	5.712	1.738	0.000
0	2019	1672164	ÖÜê¿ÑÔ			2017/12/5	20.70	1	12.00	0.00	2019/8/18	2019/8/24	6	13505776369	ÎÂÖÝÊÐÎ÷É½ÄÏÂ·½ðÐù¼ÎÔ°4´±502ÊÒ	·¢ÈÈ4Ìì£¬ÑÛºì1Ìì£¬Æ¤Õî°ëÌì	0	0	0	´¨Æé²¡;Ö§Æø¹ÜÑ×;Èí×éÖ¯¸ÐÈ¾;¼±ÐÔÉÏºôÎüµÀ¸ÐÈ¾£¨Ôº¸Ð£©	0	Ö§Æø¹ÜÑ×&#10;Èí×éÖ¯¸ÐÈ¾¡¡&#10;¼±ÐÔÉÏºôÎüµÀ¸ÐÈ¾£¨Ôº¸Ð£©				0					1	1	1	1	1	1	5	0	1	0	¿ÈËÔ¡¢×óÊÖÄ´Ö¸Ö¸±³¿É¼ûÆ¤·ôºìÖ×£¬±íÃæ¿É¼ûÅ§µã	2019/8/18	13.09	108	0.317	337	10.433	1.636	0.157
0	2019	1561105	Â¬½õ³Ì			2016/5/16	33.47	0	14.00	1.00	2019/2/14	2019/2/21	7	13646513278	Õã½­Ê¡ÎÂÖÝÊÐ»ÆÁú¿µ³Ç4×éÍÅ11-1104£¨ÏÖ×¡£©/Õã½­Ê¡ÓÀ¼ÎÏØÑÒÍ·ÕòÏªÄÏ´åÑÓ´¨Â·58ºÅ£¨»§¿Ú£©	·¢ÈÈ4Ìì¡£	0	0	0	´¨Æé²¡	0										1	1	1	1	1	0	4	0	0			2019/2/14	13.45	117	0.362	360	10.666	2.112	0.054
0	2019	1557285	Íõ¼Î			2016/12/24	25.87	1	12.00	0.00	2019/2/8	2019/2/13	5	13732545082	ÀöË®ÊÐÔÆºÍÏØÖÐÉ½Î÷Â·270ºÅ	·¢ÈÈ8Ìì¡£	0	0	0	´¨Æé²¡;Á£Ï¸°û¼õÉÙÖ¢	1	Á£Ï¸°û¼õÉÙÖ¢									1	0	0	1	0	1	2	1	0			2019/2/8	7.06	112	0.316	487	3.834	2.725	0.127
0	2019	1552289	ÐÜÐ¡Î°			2017/7/12	18.87	0	22.00	0.00	2019/1/29	2019/2/5	7	13676519721	ÎÂÖÝÊÐÂ¹³ÇÇøÎåÂí½ÖµÀ¸ÛÎñÏï109ºÅ	·¢ÈÈ4Ìì¡£	0	0	0	´¨Æé²¡	0										1	1	1	0	1	1	4	0	0			2019/1/28	19.58	125	0.385	277	16.193	2.056	0.196
0	2019	1542661	ÖìË¼			2018/3/15	10.13	1	9.30	0.00	2019/1/13	2019/1/22	9	13706697157	ÓÀ¼ÎÏØÉÏÌÁ´ó×ÔÈ»Ð¡Çø32´±501	·¢ÈÈ4Ìì£¬Æ¤Õî¡¢ÑÛºì2Ìì¡£	0	0	0	´¨Æé²¡;¼±ÐÔÉÏºôÎüµÀ¸ÐÈ¾;ÎÞ¾úÐÔÄÔÄ¤Ñ×;¼±ÐÔÉÏºôÎüµÀ¸ÐÈ¾£¨Ôº¸Ð£©;Á£Ï¸°ûÈ±·¦Ö¢	1	¼±ÐÔÉÏºôÎüµÀ¸ÐÈ¾&#10;ÎÞ¾úÐÔÄÔÄ¤Ñ×&#10;¼±ÐÔÉÏºôÎüµÀ¸ÐÈ¾£¨Ôº¸Ð£©&#10;Á£Ï¸°ûÈ±·¦Ö¢									1	1	1	0	0	1	3	1	0			2019/1/13	16.30	112	0.334	365	10.644	3.078	1.122
0	2019	1538824	»Æ¼Î¶û			2017/5/9	20.30	0	8.50	1.00	2019/1/8	2019/1/16	8	13736719677	ÎÂÖÝÊÐ×´Ôª½ÖµÀ´óá®ÏªÖîÕ¬´å/ÎÂÖÝÊÐ×´Ôª½ÖµÀ»ÆÕ¬Â·32ºÅ	·¢ÈÈ¡¢Æ¤Õî4Ìì£¬ÑÛºì1Ìì¡£	0	0	0	´¨Æé²¡;Ö§Æø¹ÜÑ×;ÖÐ¶ÈÓªÑø²»Á¼;	1	Ö§Æø¹ÜÑ×&#10;ÖÐ¶ÈÓªÑø²»Á¼									1	1	1	1	0	0	3	1	0			2019/1/8	8.68	128	0.367	230	6.744	1.354	0.174
0	2019	1535695	½¯ÓêÐû			2018/1/23	11.40	0	9.50	1.00	2018/12/31	2019/1/9	9	15079823859	ÎÂÖÝÊÐÂ¹³ÇÇøÂ¦ÇÅ¹ã»¯¼ÒÔ°9´±102ÊÒ/½­Î÷Ê¡ÀÖÆ½ÊÐÀÖ¸ÛÕò½¯ÍåÃ©¼ÒÌÁ´å23ºÅ	·¢ÈÈ8Ìì£¬ÑÛºì6Ìì£¬Æ¤Õî2Ìì¡£	0	0	0	´¨Æé²¡	0										1	1	1	1	1	0	4	0	0			2018/12/31	23.43	94	0.271	389	18.767	3.468	0.961
0	2018	1529181	ÉÛç÷ÇI			2018/5/8	7.50	1	8.30	1.00	2018/12/19	2018/12/30	11	13989692876	Õã½­Ê¡Ì¨ÖÝÊÐÓñ»·ÊÐÇå¸ÛÕò·­Éí´å	·¢ÈÈ4Ìì£¬ÑÛºì1Ìì¡£	0	0	0	´¨Æé²¡;¸ÎËðº¦¡¡	0	¸ÎËðº¦				0					1	1	1	1	1	0	4	0	0	0		2018/12/19	12.65	92	0.268	435	6.173	5.187	0.025
0	2018	1519564	ÅËÊ«ÔÃ			2014/12/12	48.37	1	16.50	1.00	2018/12/2	2018/12/9	7	13857785341	ÎÂÖÝÊÐÂ¹³ÇÇøÉÏÐçÏçÉ½°¶´å	·¢ÈÈ5Ìì£¬ÑÛºì¡¢Æ¤Õî3Ìì¡£	0	0	0	´¨Æé²¡	0					0					1	1	1	1	1	0	4	0	0	0		2018/12/2	8.56	141	0.415	216	4.152	2.756	1.070
0	2018	1520702	ÑÏ¼ÑÓÓ			2015/4/26	43.93	0	15.80	1.00	2018/12/4	2018/12/10	6	18607063986	Õã½­Ê¡ÎÂÁëÊÐºá·åÕòÎ÷ÌÁ´å/½­Î÷Ê¡¼ª°²ÊÐÓÀ·áÏØÌÙÌïÕò³ÇÉÏ´å	·¢ÈÈ8Ìì£¬ÑÛºì2Ìì¡£	0	0	0	´¨Æé²¡	1					0					1	0	1	1	1	0	3	1	0	0		2018/12/3	12.94	117	0.367	374	6.496	4.982	1.281
0	2018	1514423	ÎâÓêÜ°			2010/4/5	105.10	1	23.50	1.00	2018/11/22	2018/11/29	7	13506610444/15857708280	ÎÂÖÝÊÐÂ¹³ÇÇøÁú·½Â·ÆûÅäÊÐ³¡7¶°7ºÅ	·¢ÈÈ¡¢Æ¤Õî4Ìì£¬ÑÛºì2Ìì¡£	0	0	0	´¨Æé²¡¡¡	0	¸ÎËðº¦				0					1	1	1	1	1	1	5	0				2018/11/22	17.84	128	0.396	193	14.522	1.534	0.375
0	2018	1517405	ºîÐÇÓî			2017/11/20	12.43	0	10.50	1.00	2018/11/28	2018/12/3	5	13777750789	ÎÂÖÝÊÐÂ¹³ÇÇøÁ«³Ø½ÖµÀÈýÅÆ·»74Åª2ºÅ	¿ÈËÔ1ÖÜ£¬·¢ÈÈ4Ìì£¬ÑÛºì3Ìì¡£	0	0	0	´¨Æé²¡;Ö§Æø¹ÜÑ×;	0	Ö§Æø¹ÜÑ×				0					1	1	1	1	1	0	4	0	0	0		2018/11/28	10.94	121	0.356	377	5.262	5.087	0.109
0	2018	1507745	´÷ÓïÍ®			2015/11/18	36.23	1	13.50	1.00	2018/11/9	2018/11/16	7	15868729537	Èð°²ÊÐÌÁÏÂÕò±«ÌïÐÂÍ¨Â·10ºÅ	·¢ÈÈ¡¢¸¹Í´4Ìì¡£	0	0	0	´¨Æé²¡	0	¸ÎËðº¦	0	1	0		0				1	0	1	1	1	1	4	0	1	0		2018/11/10	11.79	119	0.355	414	7.310	3.325	0.118
0	2018	1507453	ÁÖÓïÝæ			2017/3/19	19.97	1	9.00	1.00	2018/11/8	2018/11/15	7	18205870871	ÎÂÖÝÊÐê±º£ÇøÂ¦ÇÅÕò¹ú¼Ê»ª¸®6-1406	·¢ÈÈ4Ìì£¬ÑÛºì¡¢Æ¤Õî°ëÌì¡£	0	0	0	´¨Æé²¡¡¡	0					0					1	1	1	1	1	0	4	0	0	0		2018/11/8	21.05	122	0.364	399	13.283	6.547	0.021
0	2018	1501603	ÕÅÙ¾ìÚ			2012/11/23	72.20	0	23.00	1.00	2018/10/29	2018/11/4	6	13587765085	ÎÂÖÝÀÖÇåºçÇÅÕòÁ¸²Ö²Ô29Åª1ºÅ	·¢ÈÈ°é¾±²¿Ö×¿é7Ìì£¬ÑÛºì4Ìì¡£	0	0	0	´¨Æé²¡	0	¸ÎËðº¦				0					1	1	1	1	1	1	5	0	1	0		2018/10/29	18.91	132	0.399	378	15.204	1.796	0.794
0	2018	1492713	Ñîâùæµ			2017/1/19	21.07	1	8.00	1.00	2018/10/13	2018/10/19	6	13587789044	ÀÖÇåÊÐ±±°×ÏóÕòÀµÕ¬´å	·¢ÈÈ6Ìì£¬¾ªØÊ1´Î£¬ÑÛºì¡¢Æ¤Õî1Ìì¡£	0	0	0	´¨Æé²¡;ÈÈÐÔ¾ªØÊ;ÏÈÌìÐÔÐÄÔà²¡£º·¿¼ä¸ôÈ±Ëð£¨II¿×ÐÍ£©;ÖÐ¶ÈÓªÑø²»Á¼	0	ÈÈÐÔ¾ªØÊ ÏÈÌìÐÔÐÄÔà²¡£º·¿¼ä¸ôÈ±Ëð£¨II¿×ÐÍ£© ÖÐ¶ÈÓªÑø²»Á¼ ¸ÎËðº¦				0					1	1	1	1	1	0	4	0	0	0		2018/10/13	17.49	130	0.381	431	7.118	8.448	0.420
0	2018	1492935	Ñ¦Ê¥´			2017/8/22	13.93	0	11.50	1.00	2018/10/14	2018/10/27	13	13989716667	²ÔÄÏÏØ³àÏªÕòÅ©É³´å¸»¿µÎ÷Â·42ºÅ	·¢ÈÈ4Ìì¡£	0	0	0	´¨Æé²¡	0					0					1	0	1	1	1	1	4	0	1	0		2018/10/16	14.65	117	0.359	577	9.918	2.784	0.938
0	2018	1383652	»ÆÒÝ³¿			2015/7/6	33.23	0	12.50	1.00	2018/3/29	2018/4/5	7	13248942555	ÎÂÖÝÊÐ²ÔÄÏÏØÒËÉ½ÕòÏ¿ÖÐ±¤ÐÂ´å14ºÅ	·¢ÈÈ3ÌìÓà£¬Æ¤Õî¡¢ÑÛºì2Ìì	0	0	0	´¨Æé²¡	0	¸ÎËðº¦			0	0					1	1	1	1	1	0	4	0	0	0		2018/3/29	9.50	119	0.366	279	7.059	1.853	0.019
0	2018	1390178	µËÉÆÑÅ			2016/1/28	26.77	1	13.70	1.00	2018/4/10	2018/4/16	6	13676591544	ÎÂÖÝÊÐÓÀ¼ÎÏØê±±±¶«·½¹¤ÒµÇøÕÔ¶«Â·25ºÅ	·¢ÈÈ5Ìì£¬ÓÒ¾±²¿Ö×Í´3Ìì£¬ÑÛºì1Ìì	0	0	0	´¨Æé²¡	0	¸ÎËðº¦				0					1	1	1	1	1	1	5	0				2018/4/10	12.60	114	0.355	384	7.875	3.566	0.227
0	2018	1372028	ÕÅêÀÎõ			2013/3/3	61.00	0	17.00	1.00	2018/3/7	2018/3/14	7	15958760522	ËÄ´¨ÒË±öÄàÏªÕòÉÏÕýÂ·429ºÅ/Èð°²ÌÁÏÂ±±¹¤ÒµÇø´óÄÏÉ½±±Â·28ºÅ	·¢ÈÈ°é¾±²¿Ö×¿é4Ìì	0	0	0	´¨Æé²¡	0					0					1	1	1	1	0	1	4	0	0	0		2018/3/7	14.80	126	0.385	346	10.641	3.360	0.296
0	2018	1369650	Éòè÷¸ä			2015/3/18	36.03	0	17.50	0.00	2018/3/3	2018/3/13	10	13383270735	ÎÂÖÝÊÐÂ¹³ÇÇø³µÕ¾´óµÀ´ó³ÏÉÌÏÃ3-702	·¢ÈÈ2Ìì¡£	0	0	0	´¨Æé²¡	0	¸ÎËðº¦				0					1	1	1	1	1	0	4	0	0	0		2018/3/5	14.90	114	0.340	262	11.875	2.250	0.075
0	2018	1367432	Ò¶ÀöÑÅ			2010/9/29	90.30	1	28.50	1.00	2018/2/28	2018/3/7	7	13634226892	ÎÂÖÝÓÀ¼ÎÏØ½­±±½ÖµÀéª½­Î÷Â·14ºÅ	·¢ÈÈ7Ìì£¬ÑÛºì2Ìì¡£	0	0	0	´¨Æé²¡	0					0					1	1	1	1	1	0	4	0	0	0		2018/2/28	22.12	115	0.342	314	19.222	1.394	0.796
0	2018	1363048	ÍõÏÛãü			2016/3/12	23.73	0	10.00	1.00	2018/2/22	2018/3/5	11	13626538894	ÎÂÖÝÊÐÂ¹³ÇÇø¿ªÌ©´óÏÃ15Â¥FºÅ	·¢ÈÈ7Ìì¡£	0	0	0	´¨Æé²¡£¨±ûÇòÎÞ·´Ó¦£©;±âÌÒÌåÑ×;å¾Êà×µ°ëÍÑÎ»¡¡	0	±âÌÒÌåÑ×&#10;å¾Êà×µ°ëÍÑÎ»				0					1	1	1	1	1	0	4	0	0	0		2018/2/22	27.27	107	0.316	564	21.352	4.527	0.136
0	2018	1361037	ÕÅÌÒÁá			2016/11/16	15.17	1	9.00	1.00	2018/2/14	2018/2/20	6	17681787598	ÎÂÖÝÊÐÂ¹³ÇÇøÐ¬¶¼3ÆÚÉÌÒµÂ·33ºÅ	·¢ÈÈ3Ìì£¬ÑÛºì¡¢¿ÈËÔ1Ìì¡£	0	0	0	´¨Æé²¡	1	¸ÎËðº¦				0					1	1	1	1	0	0	3	1	0	0		2018/2/14	12.40	100	0.317	428	5.766	5.320	0.012
0	2018	1359258	Íô¼ÎºÍ			2016/11/21	14.93	0	10.00	1.00	2018/2/12	2018/2/21	9	15888791197	Õã½­Ê¡ÎÂÖÝÊÐÓÀ¼ÎÏØ»¨Ì¹ÏçÏ¼É½´åÐÂÂ¥Ïï24ºÅ	·¢ÈÈ6Ìì¡£	0	0	0	´¨Æé²¡;·ÎÑ×	0	·ÎÑ×¡¢¸ÎËðº¦				0					1	1	1	1	1	0	4	0	0	0		2018/2/12	15.30	106	0.339	362	7.390	6.319	0.199
0	2018	1349006	Îâ°²È»			2014/4/25	45.63	1	15.00	1.00	2018/1/23	2018/1/29	6	13353363500	ÎÂÖÝÊÐ²ÔÄÏÏØÁéÏªÕòÎåÑò´å152ºÅ	·¢ÈÈ4Ìì£¬×ó¾±Ö×Í´3Ìì¡£	0	0	0	´¨Æé²¡;»¯Å§ÐÔ±âÌÒÌåÑ×	0	»¯Å§ÐÔ±âÌÒÌåÑ×			0	0					1	1	1	1	1	0	4	0	0	0		2018/1/23	10.80	117	0.342	280	7.614	2.106	0.011
0	2018	1346079	¸ßè÷äü			2016/10/4	15.70	1	8.90	1.00	2018/1/18	2018/1/25	7	13587790692	ÀÖÇåÊÐ±±°×ÏóÕò¸ßÎ÷´åÄÏÂ·7ºÅ	·¢ÈÈ7Ìì£¬Æ¤Õî4Ìì¡£	0	0	0	´¨Æé²¡;·ÎÑ×;ÏÈÌìÐÔÐÄÔà²¡£º·¿¼ä¸ôÈ±Ëð£¨II¿×ÐÍ£©	0	·ÎÑ×&#10;ÏÈÌìÐÔÐÄÔà²¡£º·¿¼ä¸ôÈ±Ëð£¨II¿×ÐÍ£©				0					1	1	1	1	1	0	4	0	1	0		2018/1/18	18.34	98	0.306	449	12.269	5.044	0.238
0	2018	1346002	Ñî×¿ºâ			2017/3/14	10.33	0	10.20	1.00	2018/1/18	2018/1/28	10	13906671689	ÎÂÖÝÊÐÓÀ¼ÎÏØÉÏÌÁÕò±±³Ç½ÖµÀµç´óÐÂ´å3¶°902	·¢ÈÈ4Ìì£¬Æ¤Õî2Ìì¡£	0	0	0	´¨Æé²¡;Ö§Æø¹ÜÑ×;EB²¡¶¾¸ÐÈ¾¡¢ÏÈÌìÐÔÐÄÔà²¡£º·¿¼ä¸ôÈ±Ëð¡¡¡¡¡¡	0	Ö§Æø¹ÜÑ×&#10;EB²¡¶¾¸ÐÈ¾¡¢¸ÎËðº¦¡¢ÏÈÌìÐÔÐÄÔà²¡£º·¿¼ä¸ôÈ±Ëð	0	1	1	0					1	1	1	1	1	0	4	0	0	0		2018/1/18	15.78	122	0.364	435	9.058	5.697	0.505
0	2018	1346290	³ÂÒ«³É			2017/7/23	5.97	0	8.50	1.00	2018/1/18	2018/1/26	8	13758736806	ÎÂÖÝÊÐÓÀ¼ÎÏØÉÏÌÁÕòÀîÆÖ»·³Ç¶«Â·75ºÅ	·¢ÈÈ¡¢¿ÈËÔ2Ìì£¬Æ¤Õî1Ìì¡£	0	0	0	´¨Æé²¡	0	¸ÎËðº¦				0					1	1	1	1	1	0	4	0	1	0		2018/1/18	15.70	119	0.352	588	10.393	4.051	0.424
0	2017	1276917	¶­åûÖì			2016/8/9	12.93	1	11.50	1.00	2017/9/1	2017/9/9	8	15001897660	ÎÂÖÝÊÐÂ¹³ÇÇøÉÏ¶¸ÃÅ5×éÍÅ12-407	·¢ÈÈ5Ìì£¬Æ¤Õî3Ìì£¬ÑÛºì1Ìì¡£	0	0	0	´¨Æé²¡;Çá¶ÈÆ¶Ñª;¼±ÐÔÉÏºôÎüµÀ¸ÐÈ¾£¨Ôº¸Ð£©	0	Çá¶ÈÆ¶Ñª&#10;¼±ÐÔÉÏºôÎüµÀ¸ÐÈ¾£¨Ôº¸Ð£© ¸ÎËðº¦			0	0					1	1	1	1	1	0	4	0	1	0		2017/8/31	27.08	102	0.333	752	13.188	12.213	0.406
0	2017	1276588	³ÂÍñÇå			2016/6/4	15.10	1	8.50	1.00	2017/8/31	2017/9/9	9	13777766621	Õã½­Ê¡ÎÂÖÝÊÐöÄÏªÕòÐÛºÓ´åÐÛºÓ±±Â·30ºÅ	·¢ÈÈ4Ìì¡£	0	0	0	´¨Æé²¡¡¡	0	¸ÎËðº¦			0	0					1	1	1	1	1	0	4	0	1	0		2017/9/1	11.80	119	0.363	337	8.909	1.947	0.354
0	2017	1275438	ÓàÑåÕé			2016/4/16	16.67	0	10.00	1.00	2017/8/29	2017/9/7	9	13735921906	ÀöË®ÊÐÇàÌïÏØÓÍÖñ½ÖµÀÍò»ùÅ·¿¤16´±1102	·¢ÈÈ3Ìì£¬¾±²¿Ö×¿é1Ìì¡£	0	0	0	´¨Æé²¡;·¿¼ä¸ôÐ¡È±Ëð£¨II¿×ÐÍ£©¡¡¡¡	0	·¿¼ä¸ôÐ¡È±Ëð£¨II¿×ÐÍ£©			1						1	1	1	1	0	1	4	0				2017/8/30	9.06	113	0.353	219	4.911	3.597	0.000
0	2017	1266643	²ÌÃÎÝÕ			2012/6/7	63.07	1	20.00	1.00	2017/8/12	2017/8/22	10	13758758229	Õã½­Ê¡Èð°²ÊÐÝ·ëó°ìÊÂ´¦ÖÐ´å´å	·¢ÈÈ¡¢¾±²¿Ö×Í´2Ìì¡£	0	0	0	´¨Æé²¡¡¡	0	¸ÎËðº¦			0						1	1	1	1	1	1	5	0	0	0		2017/8/12	9.54	116	0.342	175	8.634	0.544	0.010
0	2017	1181695	ÕÂÒ¼´			2015/4/16	22.67	0	13.00	1.00	2017/2/24	2017/3/3	7	18066363300	Õã½­Ê¡ÀÖÇåÊÐ´ó¾£ÕòÏÉÏªÕòÄÏéxÏÂ½Ö15ºÅ	·¢ÈÈ5Ìì£¬¾±²¿Ö×Í´4Ìì¡£	0	0	0	´¨Æé²¡;¼±ÐÔÉÏºôÎüµÀ¸ÐÈ¾£¨ÔºÄÚ¸ÐÈ¾£©	0	¸ÎËðº¦&#10;¼±ÐÔÉÏºôÎüµÀ¸ÐÈ¾£¨ÔºÄÚ¸ÐÈ¾£©	0	0	0	0					1	0	1	1	1	1	4	0	0	0		2017/2/24	15.70	122	0.384	264	10.284	3.847	0.126
0	2017	1174400	³ÂÎÄ´ï			2009/3/11	96.40	0	23.00	1.00	2017/2/9	2017/2/16	7	18906770235	Õã½­Ê¡ÎÂÖÝÊÐÁúÍåÇøÓÀÖÐ½ÖµÀ³Ç±±´å55Åª34ºÅ	·¢ÈÈ4Ìì£¬ÑÛºì¡¢¿Ú´½¸Éºì1Ìì	0	0	0	´¨Æé²¡¡¡	0	¸ÎËðº¦			1	0					1	1	1	1	1	0	4	0	0	0		2017/2/9	16.74	122	0.355	313	13.810	1.975	0.050
0	2017	1177795	ÁÖè¯			2009/3/10	96.67	1	34.00	1.00	2017/2/16	2017/2/23	7	13509554664	¸£½¨Ê¡¸£¶¦ÊÐÇ°áªÕòº£±õÂ·164ºÅ	·¢ÈÈ5ÌìÓà£¬¸¹Ðº3Ìì	0	0	0	Ö§Æø¹Ü·ÎÑ×;´¨Æé²¡	1	Ö§Æø¹Ü·ÎÑ×					0				1	1	1	0	1	0	3	1				2017/2/15	11.80	105	0.319	235	10.124	0.956	0.625
0	2017	1168337	ºéÖÂÔ¶			2013/2/20	47.83	0	17.00	1.00	2017/1/25	2017/1/31	6	13736361067	ê±º£Çø´ÈºþÏç±±´å18Åª8ºÅ	·¢ÈÈ°é¾±²¿Ö×Í´6Ìì	0	0	0	´¨Æé²¡	1					0					1	0	1	1	0	1	3	1	0	0		2017/1/26	24.50	119	0.367	255	21.609	1.593	0.123
0	2016	1093285	µË¾²è¯			2015/6/12	14.37	1	10.00	1.00	2016/8/16	2016/8/26	10	13986525694	Èð°²ÊÐÌÁÏÂÕòÏÉÑÒ¹¤ÒµÇøÉò¶«Â·16ºÅ/¹óÖÝÊ¡×ñÒåÏØÃ©ÀõÕä¾ÅÁú´åÇ°·æ×é	·¢ÈÈ¡¢Ë«ÊÖÅÄÍ·2Ìì¡£	0	0	0	´¨Æé²¡£¨±ûÇòÎÞ·´Ó¦¿ÉÄÜ£©ÖÐ¶ÈÆ¶Ñª	0	ÖÐ¶ÈÆ¶Ñª	0	1	0	0					1	1	1	1	1	1	5	0	1	0		2016/8/16	28.59	79	0.255	399	24.873	2.402	0.000
0	2016	1085114	ÁÖ×Ó»¸			2014/3/5	29.27	0	13.50	0.00	2016/7/30	2016/8/9	10	13857742434	ÎÂÖÝÊÐË®ÐÄ²ý9-703ÊÒ	·¢ÈÈ¡¢¾±²¿Ö×¿é2Ìì£¬Æ¤Õî1Ìì	0	0	0	´¨Æé²¡	0	¸ÎËðº¦									1	1	1	1	1	1	5	0				2016/7/30	14.41	108	0.315	277	11.326	2.306	0.216
0	2016	1088538	Íô×Ïº­			2014/5/19	26.97	1	12.00	1.00	2016/8/5	2016/8/14	9	13967756335	Èð°²ÊÐÌÁÏÂÕòº£°²º£Ñô¹¤ÒµÇø26ºÅ/¹óÖÝÊ¡Õý°²ÏØºÓÏª´ó¿²´å	·¢ÈÈ4Ìì£¬ÑÛºì°éÆ¤Õî1Ìì	0	0	0	´¨Æé²¡	0	¸Î¹¦ÄÜËðº¦				0					1	1	1	1	1	0	4	0	1	0		2016/8/5	10.30	106	0.324	383	8.343	1.494	0.299
0	2016	1085620	ÅË¼Ò³½			2013/8/8	36.30	0	16.00	1.00	2016/8/1	2016/8/9	8	13588999358	ÎÂÖÝÊÐÄþ¸®´óÂ¥801ÊÒ	·¢ÈÈ4Ìì£¬ÑÛºì1Ìì¡£	0	0	0	´¨Æé²¡	0	¸ÎËðº¦			0	0					1	1	1	1	1	0	4	0	0	0		2016/8/1	20.50	127	0.374	301	14.576	3.895	0.205
0	2016	1084405	ËÕ×Óâù			2015/12/24	7.17	1	7.50	1.00	2016/7/26	2016/8/6	11	15858734700	Ì©Ë³ÏØãôÏªÕòÆ½µ×´å	·¢ÈÈ¡¢Æ¤Õî5Ìì	0	0	0	´¨Æé²¡	0	¸ÎËðº¦									1	1	1	1	1	0	4	0	0	0		2016/7/26	6.80	116	0.345	445	4.107	2.543	0.014
0	2016	1082184	ÍõìÅ²ß			2015/8/26	11.10	0	8.60	1.00	2016/7/24	2016/7/30	6	13587663045	ÎÂÖÝÊÐÂ¹³ÇÇøË«Óì¾Å×éÍÅ7´±404ÊÒ	·¢ÈÈ9Ìì£¬ÑÛºì4Ìì	0	0	0	´¨Æé²¡;ÏÈÌìÐÔÐÄÔà²¡£º·¿¼ä¸ôÈ±Ëð£¨II¿×ÐÍ£©	0					0					1	1	1	1	1	0	4	0	0	0		2016/7/24	23.00	113	0.328	715	11.960	7.222	1.104
0	2016	1078616	°²Ë¼æ¥			2013/6/28	37.17	1	17.00	1.00	2016/7/17	2016/7/23	6	15858593499	²ÔÄÏÏØ°Í²ÜÕòÆßÒ»´å	·¢ÈÈ6Ìì£¬ÑÛºì2Ìì¡£	0	0	0	²»ÍêÈ«´¨Æé²¡	1										1	1	1	0	0	1	3	1	0	0	0	2016/7/18	16.30	120	0.345	427	6.960	7.694	0.505
0	2016	1076097	³ÂÃ÷Ñ«			2016/1/22	5.73	0	7.50	1.00	2016/7/12	2016/7/25	13	18668790813	²ÔÄÏÏØÁú¸ÛÕò´óµÀ±±½Ö50ºÅ1µ¥Ôª302	·¢ÈÈ5Ìì£¬ÑÛºì¡¢Æ¤Õî2Ìì	0	0	0	IVIGÎÞÓ¦´ðÐÍ´¨Æé²¡;Æ¶Ñª;Á£Ï¸°û¼õÉÙÖ¢	0	¸ÎËð			0	0					1	1	1	1	1	1	5	0	0	0		2016/7/12	16.41	102	0.323	395	12.915	2.379	0.427
0	2016	1027224	³£ÓñæÃ			2011/7/28	57.00	1	20.50	1.00	2016/4/2	2016/4/13	11	13732041563	ÎÂÖÝÊÐê±º£ÇøÂ¦ÇÅÕò¸ÉÄÏ´åÇÅÍ·Î÷Â·47ºÅ	·¢ÈÈ3Ìì¡¢Å»ÍÂ2Ìì¡£	0	0	0	´¨Æé²¡	0	¸ÎËð	0	0	0	0			0		1	1	1	1	1	0	4	0	0	0		2016/4/2	7.50	128	0.387	120	5.543	1.685	0.090
0	2016	1017477	ÑîÄ½Çç			2012/12/18	39.37	1	15.00	1.00	2016/3/13	2016/3/20	7	15888256004	Õã½­Ê¡²ÔÄÏÏØÁú¸ÛÕò°Íô½½Ö11ºÅ	·¢ÈÈ9Ìì£¬ÑÛºì¡¢Æ¤Õî3Ìì¡£	0	0	0	´¨Æé²¡	0				0	0					1	1	1	1	1	0	4	0	0	0	ÎÞ	2016/3/13	6.60	128	0.391	287	2.330	3.280	0.198
0	2016	1017160	³ÂµÂº­			2013/3/4	36.80	0	16.50	1.00	2016/3/12	2016/3/20	8	15858001137	Õã½­Ê¡ÎÂÖÝÊÐÁúÍåÇøÄþ´å/¸£½¨Ê¡½¨ÑôÊÐÐ¡ºþÕò¶«Â³´å	·¢ÈÈ°éÅ»ÍÂ¡¢¸¹Ðº2Ìì£¬ÑÛºì¡¢Æ¤Õî1Ìì¡£	0	0	0	´¨Æé²¡;¼±ÐÔÎ¸³¦Ñ×;ÆêðÞ	0	¼±ÐÔÎ¸³¦Ñ×£¬¸ÎËðº¦			0	0					1	1	1	1	1	0	1	1			¿ÈËÔ	2016/3/12	8.91	111	0.322	271	6.237	1.622	0.392
0	2016	1012280	ÍõäÞêÝ			2014/2/4	25.30	1	13.50	1.00	2016/3/4	2016/3/13	9	15981202859	ÎÂÖÝÊÐ³µÕ¾´óµÀ³ÏÐÅ´óÏÃ3´±1202	·¢ÈÈ°é¾±²¿Ö×¿é5Ìì	0	0	0	´¨Æé²¡;Ö§Æø¹ÜÑ×£¨Ôº¸Ð£©	1	Ö§Æø¹ÜÑ×£¨Ôº¸Ð£©¡¢¸ÎËðº¦				0					1	1	1	0	0	1	3	1	0	0		2016/3/4	14.30	124	0.415	189	12.155	1.487	0.143
0	2016	1012106	Ðì¼ÎÏ£			2010/3/18	72.50	0	20.00	1.00	2016/3/1	2016/3/24	23	15857702124	Õã½­Ê¡ê±º£ÇøÂ¦ÇÅ¼ÌºìÂ·11ºÅ/ºÓÄÏÊ¡¹ÌÊ¼ÏØ´óÇÅ°²²·´å	·¢ÈÈ°é¾±²¿Ö×¿é6Ìì¡£	0	0	0	´¨Æé²¡(±ûÇòÎÞ·´Ó¦ÐÍ)	0					0					1	1	1	1	0	1	4	0	0	0		2016/3/3	6.41	110	0.319	241	5.577	0.321	0.173
0	2016	1011312	»Æ×Óåû			2013/1/14	38.00	1	12.00	1.00	2016/2/28	2016/3/6	7	13057957597	Õã½­Ê¡ÎÂÖÝÊÐÁú¸Û´å134ºÅ	·¢ÈÈ¡¢¸¹Í´3Ìì£¬Æ¤Õî2Ìì£¬ÑÛºì¡¢¿ÈËÔ1Ìì¡£	0	0	0	´¨Æé²¡	0					0					1	1	1	0	1	1	4	0				2016/2/28	9.70	117	0.359	312	7.556	1.756	0.204
0	2016	1002667	¸ß³¤¿£			2014/11/6	15.30	0	10.00	1.00	2016/2/8	2016/2/15	7	15058320013	ÎÂÖÝ»ÆÁú¿µ³ÇÈý×éÍÅ4´±902	·¢ÈÈ7Ìì£¬ÑÛºì°é¿Ú´½ºì2Ìì¡£	0	0	0	´¨Æé²¡	0				0	0					1	1	1	0	0	1	3	1	0	0		2016/2/8	10.30	106	0.324	267	7.684	1.844	0.082
0	2016	1001092	ÎâÓÓÃú			2014/7/30	18.43	0	10.00	1.00	2016/2/3	2016/2/9	6	15868007588	²ÔÄÏÏØÁú¸ÛÕòË«Áú´å£±£´-£±ºÅ	·¢ÈÈ3Ìì£¬ÑÛºì1Ìì¡£	0	0	0	´¨Æé²¡	1				0	0					1	0	1	1	0	0	2	1	1	0		2016/2/3	12.00	107	0.325	459	5.844	4.416	0.096
0	2016	999036	³ÂÊ«çù			2011/12/30	49.70	1	15.00	1.00	2016/1/29	2016/2/5	7	13676498891	ÎÂÖÝÊÐÄÏê±¼ÒÔ°1-306	·¢ÈÈ°é¾±²¿Ö×¿é6Ìì£¬ÑÛºì4Ìì¡£	0	0	0	´¨Æé²¡	0				0	0					1	1	1	1	1	1	5	0	0	0		2016/1/29	25.42	116	0.330	167	22.624	1.881	0.076
0	2016	998718	Ò¶×ÓÄ«			2015/1/8	12.83	0	9.70	1.00	2016/1/28	2016/2/4	7	13736788155	Èð°²ÊÐÝ·ëó½ÖµÀÐÂÐËÐ¡Çø4-3-502ºÅ	·¢ÈÈ3Ìì£¬ÑÛºì1Ìì¡£	0	0	0	´¨Æé²¡;ðåÕîÐÔ¿ÚÑ×;	0	ðåÕîÐÔ¿ÚÑ×&#10;			0	0	0				1	1	1	1	1	0	4	0	0	0		2016/1/28	13.80	101	0.324	406	10.267	2.788	0.400
0	2016	997017	ÕÅê»³¿			2014/2/6	23.93	0	15.30	1.00	2016/1/25	2016/2/3	9	15857701468	ÎÂÖÝÊÐÄÏ°×ÏóÉ½¸ù±±Â·80ºÅ/°²»ÕÊ¡ÙñÖÝÊÐÀûÐÁÏØÕÅÕ¯´å	·¢ÈÈ4Ìì¡£	0	0	0	´¨Æé²¡	0				0		0				1	0	1	1	0	1	3	1	0	0		2016/1/25	18.30	116	0.353	387	12.041	5.161	0.366
0	2016	992071	×Þ×ÓÁú			2013/1/12	36.57	0	18.00	1.00	2016/1/14	2016/1/23	9	13868878919	ÓÀ¼ÎÏØÇÅÍ·Õò°×ÏÂ´ó½Ö14ºÅ	·¢ÈÈ6Ìì£¬ÑÛºì2Ìì¡£	0	0	0	´¨Æé²¡	0				0	0					1	1	1	1	1	0	4	0	0	0		2016/1/14	16.80	116	0.331	218	14.482	2.050	0.185
0	2015	948874	³ÂÞÈºÀ			2014/4/3	18.33	0	9.50	1.00	2015/10/5	2015/10/15	10	13705786141	ÎÂÖÝÊÐÐÂÊÀ¼Í»¨Ô°¶«Çø6¶°304ºÅ	·¢ÈÈ¡¢Æ¤Õî3Ìì£¬ÑÛºì¡¢¿Ú´½¸Éºì1Ìì	0	0	0	´¨Æé²¡ Á£Ï¸°ûÈ±·¦Ö¢ ¸¹Ðº²¡£¨Ôº¸Ð£©	0	Á£Ï¸°ûÈ±·¦Ö¢ ¸¹Ðº²¡£¨Ôº¸Ð£©			0	0					1	1	1	1	1	0	4	0	0			2015/10/5	19.83	117	0.353	461	11.805	7.119	0.020
0	2015	942849	¹ù²ýî£			2014/2/24	19.03	0	11.00	1.00	2015/9/18	2015/9/26	8	13587538694	ÎÂÖÝÊÐÆ½ÑôÏØÍòÈ«ÕòÁÖ×¯´å	·¢ÈÈ°ëÔÂÓà¡¢ÑÛºì10Ìì£¬Æ¤Õî3Ìì¡£	0	0	0	´¨Æé²¡¡¢¶ì¿Ú´¯	0				0	0					1	1	1	1	1	1	5	0	0			2015/9/18	20.60	103	0.305	517	14.502	3.626	0.247
0	2015	939575	Ö£¾ýºÆ			2011/8/30	49.07	0	17.00	1.00	2015/9/10	2015/9/17	7	15858560541	Èð°²ÊÐºþÁëÕòÂ¹Ä¾ÏçºÓá®´å	·¢ÈÈ4Ìì£¬Æ¤Õî¡¢ÑÛºì1Ìì¡£	0	0	0	´¨Æé²¡	0				0	0					1	1	1	1	0	1	4	0	0			2015/9/10	22.60	123	0.358	372	15.097	5.650	0.090
0	2015	925661	ÎâÊ«Ê«			2013/1/26	30.73	1	10.00	1.00	2015/8/6	2015/8/14	8	13738361440	ÎÂÖÝÊÐÁéÀ¥Õòê±½­¿ÚÐÂÇø/¹óÖÝ±Ï½Ú´ÄÀÊ´åÊ®Ò»×é12ºÅ33	·¢ÈÈ¡¢Æ¤Õî4Ìì¡£	0	0	0	¼±ÐÔÖ§Æø¹ÜÑ×¡¢´¨Æé²¡	0				0	0					1	1	0	1	1	0	3	1				2015/8/6	9.76	102	0.327	381	5.583	3.338	0.127
0	2015	923001	Íõ×ÓºÀ			2013/2/16	29.83	0	13.00	1.00	2015/7/31	2015/8/9	9	15258078090	ÀÖÇåÊÐ±±°×ÏóÕò°×ËþÍõÂ·72ºÅ/°²»ÕÊ¡ÁÙÈªÏØÅÓÓªÏçÅÓÓªÐÐÕþ´åÎ÷Íõ×¯105ºÅ	·¢ÈÈ7Ìì£¬ÑÛºì¡¢Æ¤Õî3Ìì¡£	0	0	0	´¨Æé²¡	0				0	0					1	1	1	1	1	1	5	0	1			2015/7/31	25.53	121	0.355	454	18.663	4.927	0.077
0	2015	890429	Íõäô			2011/9/3	45.00	1	14.00	0.00	2015/5/15	2015/5/23	8	13626551727	ÀÖÇåÊÐºçÇÅÕòÀïÅªÏï´å	¿ÈËÔ10ÓàÌì£¬·¢ÈÈ°é¿Ú´½¸Éºì7Ìì¡£	0	0	1	´¨Æé²¡;¼±ÐÔÖ§Æø¹ÜÑ×;	1				0	0						1	1	0	1	1	1	0	0		¿ÈËÔ	2015/5/15	15.20	111	0.322	306	11.582	2.949	0.015
0	2015	889331	ÅíÇåÔ´			2014/10/9	7.17	0	9.00	1.00	2015/5/12	2015/5/19	7	18148493815	ÎÂÖÝÊÐÂ¹³ÇÇøÑî¸®É½Ð¡ÇøµêÁ¬ÎÝ16ºÅ	·¢ÈÈ¡¢¸¹Ðº7Ìì£¬Æ¤Õî4Ìì¡£		0	0	´¨Æé²¡;Ö§Æø¹ÜÑ×;¸¹Ðº²¡;ÏÈÌìÐÔÐÄÔà²¡; ·¿¼ä¸ôÈ±Ëð£¨¼Ì·¢¿×ÐÍ£©;	0				0	0					1	1	1	1	1	0	4	0	0	0	¿ÈËÔ	2015/5/12	12.57	89	0.275	405	8.799	2.615	0.503
0	2015	886954	ÐìÃ÷Èã			2014/1/22	15.63	1	11.00	0.00	2015/5/6	2015/5/14	8	18148493815	ÀÖÇåÊÐ°×Ê¯Õò·ï»Ë´å	·¢ÈÈ5Ìì£¬ÑÛºì¡¢Æ¤Õî3Ìì¡£	0	0	1	´¨Æé²¡¸´·¢;ÏÈÌìÐÔÐÄÔà²¡£º·¿¼ä¸ôÈ±Ëð£¨II¿×ÐÍ£©	0				0	0					1	1	1	1	1	1	5	0	0	1	¿ÈËÔ	2015/5/6	12.13	110	0.334	491	8.515	2.390	0.776
0	2014	771126	Àîè÷@			2012/2/4	29.51	1	15.00	0.00	2014/6/28	2014/7/8	10	15957714610	ê±º£Çø²èÉ½½ÖµÀÃ·Ô°Ð¡Çø7-505	·¢ÈÈ3Ìì£¬ÑÛºì°ëÌì¡£			1	´¨Æé²¡	1				0							1	1	1	1	1	5	0	0			2014/6/28	16.65	129	0.389	267	13.070	2.614	0.133
0	2014	768681	ÕÅÊçíµ			2012/8/22	22.62	1	10.00	0.00	2014/6/21	2014/7/1	10	13106140258/15857791585	ÎÂÖÝÊÐ»ð³µÕ¾Ç°Íø´å98ºÅ/ºÓ±±Ê¡¶¨ÖÝÊÐÁôÔçÕòÈÊÒå´å70ºÅ	·¢ÈÈ5Ìì£¬Æ¤Õî2Ìì¡£			1	´¨Æé²¡	1				0							1	1	1	1	1	5	0	0			2014/6/21	18.60	115	0.342	310	15.884	1.451	0.242
0	2014	766855	ÍõÀÖ±ò			2013/6/1	12.98	1	10.00	1.00	2014/6/16	2014/6/25	9	13780108312	ÀÖÇåÊÐ¾­¼Ã¿ª·¢Çø15Â·/°²»ÕÊ¡¸·ÄÏÏØ»áÁúÏçê°Õ¯´åÑü×¯ÖÐ¶Ó7ºÅ	·¢ÈÈ3Ìì£¬¸¹Ðº1Ìì¡£			1	´¨Æé²¡;Ö§Æø¹ÜÑ×	1											1	1	1	1	1	5	0	0			2014/6/17	19.00	109	0.341	255	13.528	3.952	0.285
0	2014	760792	½­ÐûÈÚ			2012/7/19	23.08	0	11.00	0.00	2014/5/29	2014/6/11	13	13566284358	ÎÂÖÝÊÐê±º£ÇøÅËÇÅ³Â×¯´åÐË³Â¶«Â·3ºÅ	·¢ÈÈ5Ìì£¬ÑÛºì¡¢Æ¤Õî1Ìì¡£			1	´¨Æé²¡;¼±ÐÔÖ§Æø¹ÜÑ×£¨Ôº¸Ð£©	1				0							1	1	1	1	0	4	0	0			2014/5/29	13.38	115	0.366	307	7.573	4.014	1.124
0	2014	758558	ËÎöÎ			2012/7/20	22.61	0	12.00	0.00	2014/5/22	2014/5/29	7	15967700249	ÎÂÖÝÊÐê±º£ÇøÂ¦ÇÅÕòÖÐÐÄÏï8ºÅ	·¢ÈÈ4Ìì£¬ÑÛºì1Ìì¡£			1	´¨Æé²¡	1				0							1	1	1	1	1	5	0				2014/5/22	19.50	109	0.349	379	12.441	5.480	0.410
0	2014	759917	ÁõÃÀçù			2012/7/10	23.15	0	12.00	1.00	2014/5/26	2014/6/4	9	15858010724	ºþ±±Ê¡Ç±½­ÊÐÐÜ¿ÚÕòÀî³¡´åÒ»×é/ÎÂÖÝÊÐÁúÍåÎå¼×ÒÆÃñ´å	·¢ÈÈ6Ìì¡£			1	´¨Æé²¡	1		0	1	0		0					1	1	1	1	1	5	0	0			2014/5/27	18.79	118	0.349	376	12.458	4.923	0.075
0	2014	758486	³Â¾þÎõ			2010/2/18	52.15	1	19.00	0.00	2014/5/22	2014/6/1	10	13858898843	ÓÀ¼ÎÏØê±±±Õò¶«·½´å	·¢ÈÈ1ÖÜ¡£			1	´¨Æé²¡	1											1	0	1	1	1	4	0	0			2014/5/22	11.84	98	0.308	350	8.951	2.155	0.296
0	2014	754429	³ÂºêÈñ			2012/7/4	22.88	1	14.50	0.00	2014/5/9	2014/5/21	12	15967787557	Õã½­Ê¡²ÔÄÏÏØÁú¸ÛÕò³¯±±´¦´å	·¢ÈÈ4Ìì£¬¾±²¿Ö×¿é1Ìì¡£			1	´¨Æé²¡;¸Î¹¦ÄÜËðº¦;Ö§Æø¹ÜÑ×;	1	¸Î¹¦ÄÜËðº¦			0							1	1	1	1	1	5	0	1			2014/5/9	21.09	97	0.295	398	11.515	6.749	0.295
0	2013	713021	Íõ×ÓË¶			2012/7/30	17.28	1	11.50	0.00	2013/12/30	2014/1/7	8			·¢ÈÈ¡¢Æ¤Õî3Ìì£¬ÑÛºì2Ìì¡£			1	´¨Æé²¡	1					0						1	1	1	1	1	5	0	0			2013/12/30	20.33	123	0.364	536	13.723	4.737	1.057
0	2013	704951	ÕÅ³ÂöÎ			2013/4/28	7.35	0	9.00	0.00	2013/12/4	2013/12/14	10			·¢ÈÈ3Ìì£¬Æ¤Õî2Ìì£¬ÑÛºì1Ìì¡£			1	´¨Æé²¡	1	¸Î¹¦ÄÜËðº¦			0	0						1	1	1	1	1	5	0				2013/12/4	15.72	100	0.303	316	9.463	5.266	0.346
0	2013	704951	ÕÅ³ÂöÎ			2013/4/28	7.35	1	9.00	0.00	2013/12/4	2013/12/14	10			·¢ÈÈ3Ìì£¬Æ¤Õî2Ìì£¬ÑÛºì1Ìì¡£			1	´¨Æé²¡	1	¸Î¹¦ÄÜËðº¦			0	0						1	1	1	1	1	5	0	1			2013/12/4	15.72	100	0.303	316	9.463	5.266	0.346
0	2013	699502	³ÂºÌ			2009/1/30	58.41	0	19.00	0.00	2013/11/17	2013/11/26	9			·¢ÈÈ¡¢Æ¤Õî1Ìì¡£			1	´¨Æé²¡	1				0	0	0					1	1	1	1	0	4	0	1			2013/11/18	16.84	112	0.340	358	13.348	1.145	0.488
0	2013	613464	ÎÌ×ÓÒÀ			2012/7/31	6.29	1	7.50	0.00	2013/2/4	2013/2/16	12			·¢ÈÈ¡¢ÑÛºì6Ìì£¬Æ¤Õî¡¢¿ÈËÔ3Ìì¡£			1	´¨Æé²¡£¬¼±ÐÔºíÑ×£¬·ÎÑ×£¨Ôº¸Ð£©	1		0	1	0	0						1	1	1	1	0	4	0	0		¿ÈËÔ	2013/2/4	28.83	102	0.318	619	20.095	7.208	0.346
0	2013	609582	Í¿²©³Ì			2010/6/16	31.72	1	13.00	0.00	2013/1/22	2013/1/29	7			·¢ÈÈ3Ìì£¬ÑÛºì°é¿Ú´½ºì2Ìì¡£			1	´¨Æé²¡	1				0	0						1	0	1	1	1	4	0	0			2013/1/22	16.31	111	0.326	417	8.514	5.904	0.832
0	2013	603775	ÕÅÑ©÷è			2012/1/5	12.11	0	8.50	1.00	2013/1/2	2013/1/10	8			·¢ÈÈ4Ìì¡£			1	´¨Æé²¡£¬»¯±â	1		0	1	0	0						1	1	1	1	1	5	0	1			2013/1/3	5.90	103	0.296	258	2.006	3.369	0.130
0	2012	600049	ÍòÔÆÏö			2012/7/14	5.31	1	10.00	0.00	2012/12/20	2013/1/1	12			·¢ÈÈ3Ìì£¬Æ¤Õî¡¢ÑÛºì°ëÌì£¬¾ªØÊ1´Î¡£			1	´¨Æé²¡	1	ÎÞ¾úÐÔÄÔÄ¤Ñ×£¬¸Î¹¦ÄÜËðº¦	0	0	0	0						1	1	1	1	1	5	0	1			2012/12/20	11.27	123	0.359	336	9.850	0.744	0.045
0	2012	546361	Ê¯²©ÎÄ			2010/12/11	18.58	1	11.00	0.00	2012/6/20	2012/6/30	10			·¢ÈÈ4Ìì£¬ÑÛºì3Ìì¡£			1	´¨Æé²¡£¬¼±ÐÔÉÏºôÎüµÀ¸ÐÈ¾	1				0	0						1	0	1	1	0	3	1	1			2012/6/20	16.40	120	0.355	347	7.741	7.068	0.060
0	2012	546019	²Ì¶÷Ôó			2009/8/27	34.25	0	13.50	0.00	2012/6/19	2012/6/29	10			·¢ÈÈ¡¢Æ¤Õî3Ìì¡£			1	´¨Æé²¡	1					0						1	1	1	1	1	5	0	1			2012/6/19	15.14	119	0.360	358	8.630	5.011	0.606
0	2012	540447	À×»¶»¶			2009/6/13	36.08	0	14.50	0.00	2012/5/30	2012/6/12	13			·¢ÈÈ¡¢¿Ú´½ºì3Ìì£¬ÑÛºì1Ìì¡£			1	´¨Æé²¡	1				0	0						1	1	1	1	1	5	0	1			2012/5/30	12.27	114	0.341	269	8.184	2.847	0.074
0	2012	537379	ÂÞìÇ			2010/10/18	19.31	1	10.00	0.00	2012/5/19	2012/5/30	11			·¢ÈÈ6Ìì£¬´½ºì¡¢ÑÛºì3Ìì.			1	´¨Æé²¡£¬¼±ÐÔÖ§Æø¹ÜÑ×	1				0	0						1	0	1	1	1	4	0	1			2012/5/19	13.53	112	0.333	594	6.792	4.654	0.057
0	2012	505999	ÂÀÎÄµ¤			2010/8/7	18.02	0	10.00	1.00	2012/1/29	2012/2/13	15			·¢ÈÈ°é¿ÈËÔ1ÖÜ¡£			1	´¨Æé²¡£¬¼±ÐÔÖ§Æø¹ÜÑ×£¬Ö§Æø¹Ü·ÎÑ×£¨Ôº¸Ð£©	1	¸Î¹¦ÄÜËðº¦	0	1	0	0						1	1	1	1	1	5	0	1		¿ÈËÔ	2012/1/31	25.98	98	0.289	398	18.628	5.612	0.546
0	2012	501950	³Âº­Óî			2010/12/3	13.45	1	12.00	0.00	2012/1/10	2012/1/20	10			·¢ÈÈ3Ìì¡£			1	´¨Æé²¡	1	¸Î¹¦ÄÜËðº¦			0	0						1	1	1	1	1	5	0	1			2012/1/10	11.90	135	0.391	346	7.033	3.832	0.238
0	2012	501646	ºîÁ¼Ðù			2009/2/2	35.72	1	13.50	0.00	2012/1/9	2012/1/20	11			·¢ÈÈ£¬Æ¤Õî6Ìì			1	´¨Æé²¡	1				0	0						1	1	1	1	1	5	0	1			2012/1/9	7.87	111	0.333	244	5.359	1.582	0.024
0	2011	499371	Àîãå			2003/12/19	97.77	1	25.00	0.00	2011/12/30	2012/1/9	10	13868506969	Æ½ÑôÏØË®Í·Õò·ï³ÇÂ·67-5ºÅ	·¢ÈÈ8Ìì£¬´½ºì4Ìì¡£	0	0	1	²»ÍêÈ«´¨Æé²¡£¬¼±ÐÔÉÏºôÎüµÀ¸ÐÈ¾	0				0	0	525IU/ml					1	0	0	1	0	2	1	1		¿ÈËÔ	2011/12/31	5.88	120	0.354	326	3.575	1.723	0.112
[truncated: 262 more columns]
